# Supplementary material for: Consequences of the Poor Anticoagulation Control of Patients with Non-Valvular Atrial Fibrillation Treated with Vitamin K Antagonists
Source: J Clin Med. 2024 Oct 30;13(21):6495. doi: 10.3390/jcm13216495 (PMC11545910; doi:10.3390/jcm13216495)
Supplement: Supplementary file 1 [file jcm-13-06495-s001.zip]

Archive with 1 entries (1 files):
- jcm-3276385-supplementary.pdf
